# Supplementary material for: Sex in the PAC: A hidden affair in dark septate endophytes?
Source: BMC Evol Biol. 2011 Sep 30;11:282. doi: 10.1186/1471-2148-11-282 (PMC3199270; doi:10.1186/1471-2148-11-282)
Supplement: Additional file 1 — Testing the presence of both idiomorphs in selected PAC strains. Testing the presence of both idiomorphs, or the absence of MAT genes in selected PAC strains. [file 1471-2148-11-282-S1.XLS]

## Sheet: Tabelle1
Strain	Species	Origin	Mating type
			MAT screening1	Original slant2	SHT cultures3
332-4	P. subalpina	Scatlé, Switzerland	MAT 1/2	MAT1-2	MAT1-2 (10)
338-4	P. subalpina	Scatlé, Switzerland	MAT 1/2	MAT1-1	MAT1-1 (10)
339-4	P. subalpina	Scatlé, Switzerland	MAT 1/2	MAT1-1	MAT1-1 (10)
14-2	P. subalpina	Bödmeren, Switzerland	0	MAT1-2	MAT1-2 (10)
14-6v	P. subalpina	Bödmeren, Switzerland	0	MAT1-2	MAT1-2 (10)
14-7v	P. subalpina	Bödmeren, Switzerland	0	MAT1-2	MAT1-2 (10)
317-1	P. subalpina	Bödmeren, Switzerland	0	MAT1-2	MAT1-2 (10)
79-5	P. europaea	Bödmeren, Switzerland	0	MAT1-2	MAT1-2 (10)
1 Pattern observed during the mating type screening using multiplex PCR: MAT 1/2 = both MAT1-1 and MAT1-2 specific bands were amplified, 0 = no MAT-specific product was amplified)
2 DNA was re-extracted from original slant and subjected to multiplex PCR: MAT1-1 or MAT1-2 specific bands were then obtained.
3 10 single hyphal tip (SHT) cultures were prepared and subjected to multiplex PCR: MAT1-1 or MAT1-2 specific bands were then obtained.
