# Supplementary material for: Sex in the PAC: A hidden affair in dark septate endophytes?
Source: BMC Evol Biol. 2011 Sep 30;11:282. doi: 10.1186/1471-2148-11-282 (PMC3199270; doi:10.1186/1471-2148-11-282)
Supplement: Additional file 3 — Sites in MAT genes identified to evolve under positive selection. Sites under positive selection were identified using the Bayes Empirical Bayes analysis under different CODML site models in the PAML software package. [file 1471-2148-11-282-S3.XLS]

## Sheet: Tabelle1
Gene	Model	Codon	Amino acid	Posterior probability1	Post Mean ± SE for ω
MAT1-1-3	M2a: positive selection	33	Y	0.58	2.531 ± 1.944
		42	Q	0.886	3.682 ± 2.029
		58	R	0.764	3.309 ± 2.142
		145	V	0.754	3.170 ± 2.015
		232	A	0.74	3.112 ± 2.000
	M8: positive selection, βω	33	Y	0.72	2.657 ± 1.728
		42	Q	0.952*	3.386 ± 1.483
		58	R	0.855	3.126 ± 1.658
		61	A	0.604	2.238 ± 1.673
		145	V	0.886	3.181 ± 1.574
		157	S	0.585	2.169 ± 1.654
		232	A	0.879	3.156 ± 1.580
MAT1-2-1	M2a: positive selection	167	S	0.651	3.459 ± 2.693
		170	M	0.897	4.555 ± 2.518
		187	Q	0.752	3.986 ± 2.724
		196	P	0.658	3.500 ± 2.701
		242	V	0.683	3.632 ± 2.719
	M8: positive selection, βω	167	S	0.744	3.162 ± 2.181
		170	M	0.939	3.843 ± 1.949
		187	Q	0.815	3.454 ± 2.150
		196	P	0.749	3.185 ± 2.181
		242	V	0.766	3.257 ± 2.179
1 The posterior probability p > 95% is indicated by asterisks (*). For codon position, the amino acid is given.
