# Supplementary material for: Sex in the PAC: A hidden affair in dark septate endophytes?
Source: BMC Evol Biol. 2011 Sep 30;11:282. doi: 10.1186/1471-2148-11-282 (PMC3199270; doi:10.1186/1471-2148-11-282)
Supplement: Additional file 6 — Sequencing primers. Sequences of primers used to sequence the complete MAT idiomoprh of PAC species. [file 1471-2148-11-282-S6.XLS]

## Sheet: Tabelle1
Primer	Idimorph	Nucleotide sequence 5’ – 3’
Pf_HMG_F0.2	MAT1-1 and MAT1-2	AGCGGCAAGACAGAGATTGGGGC
Pf_HMG_R0.2	MAT1-1	TGCTCACTGATGCATGCCAAGCGC
Pf_HMG_F0.1	MAT1-1	CCCGAGGCTCGCACAGAACTCG
Pf_MAT1_F1139	MAT1-1	TATGATAATTGACGTGCCCCTTAG
Pf_MAT1_F1778	MAT1-1	CAAATCTGGAGGTAAGGTAACATGG
Pf_MAT1_F3149	MAT1-1	TCCTGCGGTCAACAAGATACA
Pf_MAT1_F3879	MAT1-1	ACCTACCCAGTCTTCCCATATATCA
Pf_MAT1_F1405	MAT1-1	AACGTCTGGTACACCGGTTC
Pf_MAT1_R3331	MAT1-1	ATAGCAGACATTGTGATTGTTTTGC
Pf_MAT2_F1760	MAT1-2	AGTGTCGATCAGTGCCGTGT
Pf_MAT2_F2964	MAT1-2	ACGGCATAAAGAACCTCCCA
Pf_HMG_F0	MAT1-2	CCACCGGCTCAGCATTGCCC
Pf_MAT2_F4337	MAT1-2	GCGACAAGGAAACGACCTGC
Pf_MAT2_R1869	MAT1-2	AACCCGGCAAGTAATCTGGA
Pf_MAT2_R3139	MAT1-2	AATTGGCAATGAGGAGAGGCAGTAT
Pf_MAT2_R5118	MAT1-2	TGAACGACGTGTCATCCCCC
